# Supplementary material for: Activated Protein C Resistance Does Not Increase Risk for Recurrent Stroke or Death in Stroke Patients
Source: PLoS One. 2016 Aug 10;11(8):e0160382. doi: 10.1371/journal.pone.0160382 (PMC4980060; doi:10.1371/journal.pone.0160382)
Supplement: S1 File — (CSV) [file pone.0160382.s001.csv]

number	status	FU time	sex	TOAST	TOAST crypt	APC resistance	age	dyslipoproteinemia	atrial fibrillation	diabetes	hypertension	smoking	history of myocardial infarction	MultRisk
1	0	not determined	female	5	1	no	63	1	1	0	1	0	0	not determined
2	0	not determined	male	3	0	no	69	1	1	0	1	1	0	not determined
3	0	not determined	male	2	0	no	72	0	1	0	1	0	0	not determined
4	0	not determined	male	2	0	no	79	0	1	0	1	0	0	0
5	0	not determined	female	5	1	no	20	0	0	0	0	0	0	0
6	0	not determined	female	5	1	no	23	0	0	0	0	1	0	not determined
7	0	not determined	female	5	1	no	25	0	0	0	0	1	0	not determined
8	0	not determined	male	5	1	no	26	0	0	0	0	0	0	not determined
9	0	not determined	male	5	1	no	29	1	0	0	1	0	0	not determined
10	0	not determined	male	5	1	no	29	0	0	0	0	0	0	not determined
11	0	not determined	female	5	1	no	30	0	0	0	0	0	0	not determined
12	0	not determined	female	5	1	no	30	0	0	0	0	0	0	not determined
13	0	not determined	female	5	1	no	30	0	0	0	0	1	0	not determined
14	0	not determined	female	5	1	no	32	0	0	0	0	0	0	0
15	0	not determined	female	5	1	no	32	0	0	0	0	0	0	0
16	0	not determined	female	5	1	no	33	1	0	0	0	1	0	not determined
17	0	not determined	female	5	1	no	37	0	0	0	0	1	0	0
18	0	not determined	male	5	1	yes	37	1	0	0	0	0	0	not determined
19	0	not determined	female	5	1	no	39	0	0	0	0	0	0	0
20	0	not determined	female	5	1	no	39	0	0	0	0	1	0	not determined
21	0	not determined	male	5	1	no	40	0	0	0	1	1	0	not determined
22	0	not determined	male	5	1	no	44	0	0	0	0	0	0	not determined
23	0	not determined	male	5	1	no	46	0	0	0	0	1	0	not determined
24	0	not determined	male	5	1	yes	46	1	0	0	0	1	0	not determined
25	0	not determined	female	5	1	no	48	0	0	0	0	1	0	not determined
26	0	not determined	male	5	1	no	53	0	0	0	0	1	0	not determined
27	0	not determined	female	5	1	no	53	1	0	0	1	1	0	not determined
28	0	not determined	male	5	1	no	53	0	0	0	0	0	0	not determined
29	0	not determined	female	5	1	no	54	0	0	0	0	1	0	not determined
30	0	not determined	male	5	1	no	56	1	0	1	1	1	0	not determined
31	0	not determined	male	5	1	no	57	1	0	0	0	1	1	not determined
32	0	not determined	male	5	1	no	58	0	0	0	1	1	0	0
33	0	not determined	male	5	1	no	58	1	0	0	1	0	0	not determined
34	0	not determined	female	5	1	no	59	0	0	0	0	0	0	0
35	0	not determined	male	5	1	no	61	0	0	0	0	0	0	not determined
36	0	not determined	female	5	1	no	62	1	0	0	1	0	0	not determined
37	0	not determined	female	5	1	no	66	1	0	0	1	0	0	not determined
38	0	not determined	male	5	1	no	67	1	0	1	1	0	0	not determined
39	0	not determined	female	3	0	no	21	0	0	0	0	0	0	not determined
40	0	not determined	male	4	0	no	29	0	0	0	0	0	0	not determined
41	0	not determined	female	2	0	no	30	0	0	0	0	1	0	0
42	0	not determined	male	6	0	no	32	0	0	0	0	0	0	0
43	0	not determined	female	2	0	no	39	0	0	0	0	1	0	not determined
44	0	not determined	female	3	0	no	42	1	0	0	1	1	0	0
45	0	not determined	female	2	0	no	43	0	0	0	1	1	0	0
46	0	not determined	female	3	0	no	43	0	0	0	1	0	0	not determined
47	0	not determined	male	2	0	no	45	1	0	0	1	0	0	0
48	0	not determined	male	3	0	no	47	1	0	0	0	1	0	not determined
49	0	not determined	male	1	0	no	47	1	0	0	0	1	0	not determined
50	0	not determined	male	3	0	no	48	1	0	0	1	0	0	not determined
51	0	not determined	female	2	0	no	50	0	0	0	1	1	0	not determined
52	0	not determined	male	1	0	no	51	0	0	0	1	1	0	0
53	0	not determined	female	1	0	no	51	1	0	0	1	1	0	not determined
54	0	not determined	female	1	0	no	51	0	0	0	0	1	0	not determined
55	0	not determined	male	1	0	yes	53	0	0	0	0	1	0	0
56	0	not determined	male	2	0	no	56	1	0	1	1	1	0	0
57	0	not determined	female	1	0	no	57	0	0	0	0	1	0	not determined
58	0	not determined	male	3	0	no	61	0	0	0	1	0	0	not determined
59	0	not determined	male	2	0	no	62	0	0	0	1	0	0	0
60	0	not determined	male	2	0	no	63	1	0	0	1	0	0	not determined
61	0	not determined	male	3	0	yes	65	1	0	0	0	1	0	0
62	0	not determined	male	3	0	no	65	0	0	1	1	0	0	not determined
63	0	not determined	female	4	0	no	66	1	0	0	1	0	0	not determined
64	0	not determined	female	3	0	no	71	1	0	1	1	0	0	0
65	0	not determined	male	3	0	no	71	0	0	1	1	0	0	not determined
66	0	not determined	male	2	0	no	72	0	0	0	1	0	0	not determined
67	0	not determined	female	2	0	no	74	1	0	0	1	0	0	0
68	0	not determined	female	4	0	no	74	1	0	0	1	0	0	not determined
69	0	not determined	male	3	0	no	75	0	0	0	0	1	0	2
70	0	not determined	male	1	0	no	78	1	0	0	1	0	0	0
71	1	5.1	female	5	1	no	55	1	1	0	1	1	0	0
72	1	12.16	male	5	1	no	63	0	1	0	0	0	0	0
73	1	7.23	male	5	1	no	75	0	1	0	1	0	0	2
74	1	4.4	male	5	1	no	75	0	1	1	1	1	1	2
75	1	8.61	female	2	0	no	35	0	1	0	0	0	0	0
76	1	0.23	male	2	0	no	35	0	1	0	0	1	0	0
77	1	9.33	male	2	0	yes	46	0	1	0	1	0	0	2
78	1	13.81	female	2	0	no	48	0	1	0	0	1	0	0
79	1	1.33	male	2	0	no	48	0	1	1	1	1	0	1
80	1	10.28	female	2	0	no	49	0	1	1	1	0	0	0
81	1	6.52	male	2	0	no	49	1	1	0	1	0	0	0
82	1	4.89	male	2	0	no	49	1	1	0	0	0	0	0
83	1	4.01	female	2	0	no	49	0	1	0	1	0	0	0
84	1	11.57	female	2	0	no	50	0	1	0	0	0	0	1
85	1	14.65	female	2	0	no	51	0	1	0	0	0	0	0
86	1	10.67	female	2	0	no	51	0	1	0	1	1	0	0
87	1	12.27	male	2	0	yes	53	0	1	0	0	0	0	0
88	1	9.13	female	2	0	no	55	0	1	0	0	0	0	1
89	1	8.18	male	2	0	no	56	0	1	0	0	0	0	0
90	1	10.95	male	2	0	no	57	1	1	0	1	0	0	0
91	1	7.37	female	2	0	no	57	1	1	0	1	0	0	0
92	1	13.89	male	2	0	no	58	0	1	0	1	0	0	0
93	1	3.93	female	2	0	yes	58	0	1	0	1	1	0	1
94	1	11.09	female	2	0	no	59	0	1	0	0	0	0	0
95	1	10.6	female	2	0	no	59	0	1	0	0	0	0	0
96	1	8.71	male	2	0	no	60	0	1	0	1	0	0	0
97	1	4.66	male	2	0	no	60	0	1	1	1	1	0	2
98	1	11.8	male	3	0	no	61	0	1	0	1	0	0	0
99	1	9.64	male	2	0	no	61	1	1	0	1	0	0	0
100	1	8.23	male	2	0	no	61	1	1	1	1	0	0	0
101	1	7.13	female	2	0	no	61	1	1	0	1	0	0	0
102	1	2.63	male	2	0	no	61	1	1	1	1	1	0	0
103	1	0.03	male	2	0	no	61	1	1	1	1	0	1	1
104	1	13.22	male	2	0	no	62	0	1	0	1	0	0	0
105	1	12.44	male	2	0	no	62	1	1	0	1	0	0	0
106	1	11.96	female	2	0	no	62	1	1	0	0	0	1	0
107	1	10.31	female	2	0	no	62	1	1	1	1	0	0	2
108	1	7.34	female	2	0	no	62	0	1	0	0	1	0	0
109	1	1.91	male	2	0	no	62	0	1	0	0	0	0	1
110	1	13.07	female	2	0	no	63	1	1	0	1	0	0	0
111	1	11.7	female	2	0	no	63	1	1	0	1	0	0	0
112	1	11.55	male	2	0	no	63	0	1	0	1	0	0	2
113	1	11.01	male	2	0	no	63	1	1	0	1	0	0	0
114	1	8.88	male	2	0	no	63	0	1	0	1	1	0	0
115	1	4.75	male	2	0	no	63	1	1	0	1	1	0	2
116	1	12.18	female	2	0	no	64	0	1	0	0	0	0	0
117	1	11.4	female	2	0	no	64	0	1	0	1	1	0	0
118	1	10.94	female	2	0	no	64	1	1	0	0	0	0	0
119	1	6.61	male	1	0	no	64	0	1	0	1	1	0	2
120	1	0.21	male	2	0	no	64	0	1	0	1	0	0	1
121	1	11.56	male	2	0	no	65	0	1	0	1	0	0	0
122	1	4.94	male	2	0	no	65	0	1	1	1	0	0	2
123	1	0.99	male	2	0	no	65	1	1	0	1	0	0	2
124	1	11.89	male	2	0	no	66	1	1	0	1	1	1	1
125	1	8.14	female	2	0	no	66	0	1	0	1	0	0	0
126	1	6.72	male	2	0	no	67	0	1	0	1	0	0	0
127	1	13.7	male	6	0	yes	68	0	1	0	1	1	0	2
128	1	12.42	female	3	0	no	68	0	1	0	0	0	0	0
129	1	9.25	female	3	0	no	68	1	1	1	0	0	0	2
130	1	4.58	male	2	0	no	68	1	1	0	1	0	0	2
131	1	12.16	female	3	0	no	69	1	1	0	1	1	0	2
132	1	9.92	female	4	0	no	69	0	1	0	0	1	0	0
133	1	8.41	male	2	0	no	69	0	1	1	1	1	0	2
134	1	7.29	female	2	0	no	69	0	1	0	1	1	0	0
135	1	5.46	male	2	0	no	69	1	1	1	1	0	1	2
136	1	0.86	female	2	0	no	69	1	1	0	1	0	0	1
137	1	7.56	male	2	0	no	70	0	1	0	1	0	0	0
138	1	4.11	female	2	0	no	70	0	1	1	1	1	1	2
139	1	14.13	male	2	0	no	71	1	1	0	1	0	0	1
140	1	7.04	female	2	0	no	71	0	1	0	0	0	0	0
141	1	5.01	male	2	0	no	71	0	1	0	1	1	0	2
142	1	4.48	male	2	0	no	71	0	1	0	1	0	1	2
143	1	4.01	male	2	0	no	71	0	1	0	1	0	0	1
144	1	12.39	male	2	0	no	72	1	1	0	1	0	0	0
145	1	9.72	male	2	0	no	72	0	1	0	0	0	0	0
146	1	7.57	male	2	0	no	72	0	1	1	1	1	1	0
147	1	7.12	male	2	0	no	72	1	1	0	1	1	0	0
148	1	5.8	male	2	0	no	72	1	1	0	1	0	0	1
149	1	3.2	male	2	0	no	72	0	1	0	1	0	0	2
150	1	2.1	female	2	0	no	72	1	1	0	1	0	0	2
151	1	13.6	female	2	0	no	73	0	1	0	1	0	0	0
152	1	13.2	male	2	0	no	73	0	1	0	1	0	0	0
153	1	7.76	male	2	0	yes	73	0	1	0	1	0	0	0
154	1	6.79	male	2	0	no	73	0	1	1	1	0	1	2
155	1	6.08	female	2	0	no	73	0	1	0	1	0	0	2
156	1	5.86	female	2	0	yes	73	0	1	0	0	0	0	2
157	1	2.04	male	2	0	no	73	0	1	0	1	0	0	2
158	1	11.47	female	2	0	no	74	0	1	0	1	0	0	2
159	1	8.41	male	2	0	no	74	0	1	1	1	1	0	2
160	1	12.22	male	2	0	no	75	0	1	0	0	1	0	0
161	1	11.09	female	2	0	no	75	1	1	1	1	0	0	0
162	1	8.85	male	2	0	no	75	1	1	0	1	1	0	2
163	1	5.28	male	2	0	no	75	0	1	0	0	1	0	2
164	1	12.15	female	2	0	yes	76	0	1	0	1	0	0	0
165	1	10.08	male	2	0	no	76	1	1	0	1	1	0	0
166	1	7.68	female	2	0	no	76	1	1	0	1	0	0	0
167	1	8.54	male	2	0	no	78	1	1	0	1	0	1	0
168	1	6.58	female	1	0	no	79	1	1	0	1	0	0	2
169	1	1.83	male	2	0	no	79	0	1	0	1	0	0	2
170	1	8.15	female	2	0	no	80	0	1	0	1	0	0	0
171	1	12.87	female	2	0	no	81	1	1	0	0	0	0	0
172	1	7.31	male	2	0	no	81	0	1	0	1	0	0	0
173	1	1.95	male	2	0	no	81	0	1	0	1	0	0	2
174	1	7.66	male	2	0	no	83	1	1	0	1	0	0	0
175	1	4.67	male	2	0	no	83	1	1	0	1	1	0	2
176	1	10.33	male	2	0	no	84	0	1	0	0	0	0	0
177	1	6.98	male	2	0	no	87	1	1	1	1	1	0	2
178	1	4.07	male	2	0	no	87	0	1	0	1	0	0	2
179	1	7.98	male	5	1	no	14	0	0	0	0	0	0	0
180	1	6.16	female	5	1	no	19	0	0	0	0	1	0	0
181	1	3.18	female	5	1	no	21	0	0	0	0	0	0	1
182	1	8.92	male	5	1	no	22	1	0	0	1	1	0	0
183	1	12.11	female	5	1	no	23	0	0	0	0	1	0	0
184	1	6.12	female	5	1	no	24	1	0	0	0	1	0	0
185	1	13.36	female	5	1	no	25	0	0	0	0	1	0	0
186	1	12.62	female	5	1	no	25	0	0	0	0	1	0	0
187	1	10.36	male	5	1	no	25	0	0	0	0	0	0	0
188	1	9.02	male	5	1	no	25	0	0	0	0	1	0	0
189	1	6.74	female	5	1	no	25	0	0	0	0	1	0	0
190	1	14.09	male	5	1	no	26	0	0	0	1	0	0	0
191	1	11.09	male	5	1	no	26	0	0	0	0	0	0	0
192	1	10.01	female	5	1	no	26	0	0	0	0	0	0	0
193	1	13.75	male	5	1	no	27	0	0	0	0	0	0	0
194	1	7.02	female	5	1	no	27	0	0	0	1	1	0	0
195	1	6.86	female	5	1	no	27	0	0	0	0	0	0	0
196	1	6.57	male	5	1	no	27	0	0	0	1	0	0	0
197	1	5.37	male	5	1	yes	27	0	0	0	0	0	0	0
198	1	11.6	female	5	1	no	28	0	0	0	0	1	0	0
199	1	9.59	female	5	1	no	28	0	0	0	0	1	0	0
200	1	8.58	male	5	1	no	28	1	0	0	0	0	0	0
201	1	13.85	male	5	1	no	29	0	0	0	0	0	0	0
202	1	13.22	female	5	1	no	29	0	0	0	0	0	0	0
203	1	10.78	female	5	1	no	30	0	0	0	0	0	0	0
204	1	8.19	male	5	1	no	30	0	0	0	0	1	0	0
205	1	5.76	female	5	1	no	30	0	0	0	0	0	0	0
206	1	5.68	male	5	1	no	30	0	0	0	0	0	0	0
207	1	12.78	female	5	1	no	31	0	0	0	0	0	0	0
208	1	11.54	male	5	1	no	31	1	0	0	0	0	0	0
209	1	7.32	female	5	1	no	31	0	0	0	0	0	0	0
210	1	5.09	male	5	1	no	31	0	0	0	0	0	0	0
211	1	4	male	5	1	no	31	0	0	1	0	0	0	0
212	1	13.43	male	5	1	no	32	1	0	0	0	0	0	1
213	1	10.61	male	5	1	no	32	0	0	0	0	0	0	0
214	1	9.22	female	5	1	no	32	0	0	0	0	1	0	1
215	1	8.6	male	5	1	no	32	0	0	0	0	0	0	0
216	1	8.22	female	5	1	no	32	0	0	0	0	0	0	0
217	1	7.28	male	5	1	no	32	0	0	0	0	1	0	0
218	1	11.9	female	5	1	no	33	0	0	0	0	0	0	0
219	1	10.93	female	5	1	no	33	0	0	0	0	0	0	0
220	1	10.2	female	5	1	no	33	0	0	0	0	1	0	0
221	1	8.58	female	5	1	no	33	0	0	0	0	0	0	0
222	1	7.31	male	5	1	no	33	1	0	0	0	0	0	0
223	1	12.2	female	5	1	no	34	0	0	0	0	0	0	0
224	1	11.94	male	5	1	no	34	0	0	0	0	1	0	0
225	1	9	male	5	1	no	34	1	0	0	0	0	0	0
226	1	7.8	male	5	1	no	34	0	0	0	0	0	0	0
227	1	6.73	male	5	1	no	34	0	0	0	0	1	0	0
228	1	4.11	female	5	1	no	34	0	0	0	0	0	0	0
229	1	13.33	male	5	1	no	35	1	0	0	1	1	0	0
230	1	13.3	male	5	1	no	35	0	0	0	0	0	0	0
231	1	7.63	female	5	1	no	35	0	0	0	0	0	0	0
232	1	6	male	5	1	no	35	0	0	0	0	1	0	2
233	1	4.01	male	5	1	no	35	1	0	0	0	0	0	0
234	1	15.97	female	5	1	no	36	0	0	0	0	0	0	0
235	1	11.88	female	5	1	yes	36	0	0	0	1	0	0	0
236	1	10.38	male	5	1	no	36	0	0	0	1	0	0	0
237	1	8.52	male	5	1	no	36	1	0	0	0	0	0	0
238	1	5.47	male	5	1	no	36	1	0	0	0	1	0	0
239	1	4.65	female	5	1	no	36	0	0	0	0	0	0	0
240	1	3.83	male	5	1	no	36	0	0	0	0	0	0	0
241	1	1.24	female	5	1	no	36	0	0	0	0	1	0	0
242	1	9.98	female	5	1	no	37	0	0	0	0	1	0	0
243	1	3.85	female	5	1	no	37	0	0	0	0	0	0	1
244	1	12.95	female	5	1	no	38	0	0	0	0	0	0	0
245	1	8.72	female	5	1	no	38	0	0	0	0	1	0	0
246	1	6.66	male	5	1	no	38	0	0	0	0	1	0	0
247	1	5.9	male	5	1	no	38	0	0	0	0	1	0	0
248	1	5.07	female	5	1	no	38	0	0	0	0	1	0	0
249	1	3.13	male	5	1	no	38	0	0	0	0	1	0	2
250	1	11.45	male	5	1	yes	39	0	0	0	1	1	0	0
251	1	10.99	female	5	1	no	39	0	0	0	0	0	0	0
252	1	9.88	female	5	1	no	39	0	0	0	0	0	0	0
253	1	8.36	female	5	1	no	39	0	0	0	0	0	0	0
254	1	16.13	male	5	1	no	40	0	0	0	0	0	0	0
255	1	11.97	female	5	1	no	40	0	0	0	0	0	0	0
256	1	8.86	male	5	1	yes	41	1	0	0	0	0	0	0
257	1	12.78	male	5	1	no	42	1	0	0	0	1	0	0
258	1	11.43	female	5	1	no	42	0	0	0	0	1	0	0
259	1	10.94	female	5	1	yes	42	0	0	0	0	0	1	0
260	1	10.7	male	5	1	no	42	0	0	0	1	1	0	0
261	1	10.47	male	5	1	no	42	0	0	0	0	0	0	0
262	1	6.49	male	5	1	no	42	0	0	0	1	0	0	0
263	1	4.3	male	5	1	no	42	0	0	0	1	1	0	0
264	1	10.61	female	5	1	no	43	0	0	0	0	1	0	0
265	1	10.14	male	5	1	no	43	1	0	0	0	1	0	0
266	1	9.9	male	5	1	no	43	1	0	0	0	0	0	0
267	1	9.44	female	5	1	no	43	0	0	0	0	0	0	0
268	1	6.65	male	5	1	no	43	1	0	0	0	1	0	0
269	1	5.44	female	5	1	no	44	1	0	0	0	0	0	0
270	1	15.08	male	5	1	no	45	1	0	0	1	0	0	0
271	1	12.88	male	5	1	yes	45	0	0	0	0	1	0	0
272	1	10.41	male	5	1	no	45	0	0	0	0	0	0	0
273	1	10.4	female	5	1	no	45	0	0	0	0	1	0	0
274	1	7.84	male	5	1	no	45	1	0	0	1	1	0	0
275	1	7.47	female	5	1	no	45	0	0	0	0	0	0	0
276	1	5.57	female	5	1	no	45	0	0	0	0	1	0	1
277	1	5.5	female	5	1	no	45	0	0	0	0	0	0	0
278	1	13.33	female	5	1	no	46	0	0	0	0	0	0	0
279	1	11.21	female	5	1	no	46	1	0	0	1	0	0	0
280	1	10.06	female	5	1	no	46	1	0	0	1	1	0	0
281	1	9.63	female	5	1	no	46	0	0	0	0	0	0	0
282	1	9.42	female	5	1	no	46	0	0	0	0	0	0	0
283	1	5.91	male	5	1	no	46	1	0	0	1	1	0	0
284	1	0.85	female	5	1	no	46	1	0	0	1	0	0	1
285	1	12.04	male	5	1	no	47	0	0	0	0	0	0	0
286	1	11.81	male	5	1	no	47	0	0	0	0	1	0	0
287	1	9.68	male	5	1	no	47	0	0	0	0	0	0	0
288	1	8.01	male	5	1	no	47	1	0	0	1	1	0	0
289	1	7.35	female	5	1	no	47	0	0	0	1	0	0	0
290	1	4.65	male	5	1	no	47	0	0	1	1	0	0	1
291	1	11.68	female	5	1	yes	48	0	0	0	0	1	0	0
292	1	10.45	male	5	1	no	48	0	0	0	1	1	0	1
293	1	9.92	female	5	1	no	48	0	0	0	0	0	0	0
294	1	9.12	male	5	1	no	48	1	0	0	0	1	0	0
295	1	8.88	male	5	1	yes	48	1	0	0	1	1	0	0
296	1	7.18	male	5	1	no	48	0	0	0	0	1	0	0
297	1	6.92	male	5	1	yes	48	1	0	0	1	1	0	0
298	1	5.88	male	5	1	no	48	1	0	0	0	0	0	1
299	1	0.27	male	5	1	no	48	0	0	0	1	1	0	1
300	1	13.7	male	5	1	no	49	0	0	0	0	0	0	0
301	1	12.81	female	5	1	no	49	1	0	0	0	0	0	0
302	1	10.65	female	5	1	no	49	1	0	0	0	1	0	0
303	1	9.67	male	5	1	no	49	1	0	0	1	1	0	0
304	1	7.41	male	5	1	no	49	0	0	0	0	0	0	0
305	1	5.7	male	5	1	yes	49	1	0	0	0	0	0	0
306	1	1.51	female	5	1	no	49	1	0	0	0	1	0	1
307	1	14.64	female	5	1	yes	50	0	0	0	0	0	0	0
308	1	13.76	female	5	1	no	50	0	0	0	0	0	0	0
309	1	13.25	male	5	1	no	50	1	0	0	0	0	0	0
310	1	9.61	male	5	1	no	50	1	0	0	1	0	0	0
311	1	9.02	male	5	1	no	50	0	0	0	0	1	0	0
312	1	8.94	male	5	1	no	50	1	0	0	1	1	1	0
313	1	7.96	male	5	1	no	50	0	0	0	1	1	0	0
314	1	7.27	male	5	1	no	50	1	0	0	1	1	0	0
315	1	0.99	female	5	1	no	50	0	0	0	0	0	0	1
316	1	13.66	male	5	1	yes	51	0	0	0	0	0	0	0
317	1	12.04	female	5	1	no	51	0	0	0	0	0	0	0
318	1	11.93	male	5	1	no	51	0	0	0	0	1	0	1
319	1	10.12	female	5	1	no	51	0	0	0	0	1	0	0
320	1	7.59	female	5	1	no	51	1	0	0	1	0	0	0
321	1	7.06	male	5	1	no	51	1	0	0	1	0	0	0
322	1	4.84	female	5	1	yes	51	0	0	0	1	0	0	1
323	1	0.48	male	5	1	no	51	0	0	0	1	0	0	2
324	1	13.11	female	5	1	no	52	0	0	0	0	0	0	0
325	1	10.38	male	5	1	no	52	1	0	0	0	1	0	0
326	1	9.34	female	5	1	no	52	0	0	0	1	1	0	0
327	1	7.69	male	5	1	no	52	0	0	0	0	0	0	0
328	1	6.26	female	5	1	no	52	0	0	0	0	0	0	1
329	1	5.67	female	5	1	yes	52	1	0	0	1	0	0	0
330	1	4.39	male	5	1	no	52	1	0	0	1	0	0	0
331	1	1.15	male	5	1	no	52	1	0	0	0	1	0	2
332	1	14.06	male	5	1	yes	53	0	0	0	0	0	0	0
333	1	4.45	female	5	1	no	53	1	0	0	1	1	0	0
334	1	0.14	male	5	1	no	53	1	0	0	1	1	0	2
335	1	14.7	male	5	1	yes	54	0	0	0	0	0	0	0
336	1	13.63	male	5	1	no	54	0	0	0	1	1	0	0
337	1	11.74	female	5	1	no	54	0	0	0	0	0	0	0
338	1	9.27	female	5	1	no	54	0	0	0	0	1	0	0
339	1	5.71	female	5	1	no	54	0	0	0	0	1	0	2
340	1	13.58	male	5	1	no	55	0	0	0	0	1	0	0
341	1	11.87	male	5	1	no	55	0	0	0	0	0	0	2
342	1	10.92	female	5	1	no	55	1	0	0	0	0	0	0
343	1	10.38	male	5	1	no	55	1	0	0	1	1	0	0
344	1	10.17	male	5	1	no	55	0	0	1	1	1	0	0
345	1	10.05	male	5	1	no	55	0	0	1	0	1	0	0
346	1	6.47	female	5	1	no	55	0	0	0	0	0	0	0
347	1	15.72	female	5	1	no	56	1	0	0	1	0	0	0
348	1	13.37	male	5	1	yes	56	0	0	0	0	0	0	0
349	1	12.22	male	5	1	no	56	0	0	0	1	1	0	0
350	1	11.02	male	5	1	no	56	1	0	0	1	0	0	0
351	1	10.1	male	5	1	no	56	0	0	0	0	1	0	0
352	1	9.22	male	5	1	no	56	0	0	0	1	0	0	0
353	1	8.19	male	5	1	no	56	1	0	0	1	0	0	0
354	1	7.01	male	5	1	no	56	1	0	0	0	1	0	0
355	1	6.42	male	5	1	no	56	0	0	0	1	0	0	0
356	1	12.1	male	5	1	no	57	1	0	0	0	1	0	0
357	1	9.71	female	5	1	no	57	0	0	1	1	1	1	0
358	1	8.52	male	5	1	no	57	0	0	0	1	1	0	0
359	1	8.24	male	5	1	no	57	0	0	0	0	0	0	0
360	1	8.14	male	5	1	no	57	0	0	0	1	0	1	0
361	1	7.89	male	5	1	no	57	0	0	0	1	0	0	2
362	1	3.08	male	5	1	no	57	0	0	1	0	0	0	2
363	1	13.9	male	5	1	no	58	1	0	0	1	0	0	0
364	1	10.39	male	5	1	no	58	1	0	0	0	1	0	2
365	1	8.56	male	5	1	no	58	0	0	0	1	1	0	0
366	1	5.69	male	5	1	no	58	0	0	0	1	0	0	0
367	1	5.34	female	5	1	no	58	1	0	0	0	1	0	2
368	1	4.89	male	5	1	no	58	0	0	0	0	1	0	0
369	1	4.54	male	5	1	no	58	1	0	0	1	1	0	2
370	1	9.81	male	5	1	no	59	1	0	0	0	1	0	0
371	1	9.04	male	5	1	no	59	1	0	0	1	0	0	0
372	1	8.36	female	5	1	no	59	0	0	1	1	0	0	2
373	1	4.21	male	5	1	no	59	0	0	0	0	0	0	0
374	1	3.43	female	5	1	no	59	0	0	0	0	0	0	2
375	1	2.59	female	5	1	no	59	0	0	0	1	0	0	0
376	1	13.74	male	5	1	no	60	0	0	0	0	0	0	0
377	1	13.11	female	5	1	yes	60	0	0	0	0	0	0	0
378	1	13.08	female	5	1	no	60	0	0	0	1	0	0	0
379	1	12.03	female	5	1	no	60	1	0	0	1	1	0	0
380	1	10.26	male	5	1	no	60	1	0	0	1	0	0	0
381	1	9.7	male	5	1	no	60	1	0	0	1	0	0	0
382	1	9.47	female	5	1	no	60	0	0	0	0	0	0	0
383	1	14.48	male	5	1	no	61	0	0	0	0	1	1	0
384	1	7.62	male	5	1	no	61	1	0	0	1	1	0	0
385	1	7.39	female	5	1	no	61	1	0	0	0	1	0	0
386	1	5.08	male	5	1	no	61	1	0	0	1	1	0	2
387	1	4.04	female	5	1	no	61	0	0	0	0	0	0	0
388	1	13.59	female	5	1	no	62	1	0	0	1	1	0	0
389	1	13.43	male	5	1	no	62	1	0	0	0	0	0	0
390	1	11.28	male	5	1	no	62	0	0	1	1	1	0	1
391	1	9.86	female	5	1	no	62	1	0	0	1	0	0	0
392	1	9.82	male	5	1	no	62	0	0	0	1	0	0	0
393	1	9.11	female	5	1	no	62	0	0	0	0	0	0	0
394	1	9.09	male	5	1	yes	62	1	0	0	1	1	0	0
395	1	9.01	male	5	1	no	62	1	0	0	0	0	0	0
396	1	7.9	female	5	1	no	62	1	0	0	0	1	0	2
397	1	7.38	male	5	1	no	62	0	0	0	1	0	0	0
398	1	6.85	male	5	1	no	62	1	0	0	1	1	0	2
399	1	5.35	female	5	1	no	62	1	0	0	0	0	0	0
400	1	12	male	5	1	no	63	1	0	0	0	1	0	0
401	1	10.48	female	5	1	no	63	1	0	0	0	1	0	0
402	1	7.31	female	5	1	no	63	0	0	0	0	0	0	0
403	1	7.2	male	5	1	no	63	1	0	0	1	0	0	0
404	1	5.2	male	5	1	no	63	0	0	1	0	0	0	2
405	1	0.7	female	5	1	no	63	0	0	0	0	0	0	2
406	1	13.08	male	5	1	no	64	0	0	0	1	0	0	2
407	1	11.85	male	5	1	no	64	0	0	0	0	0	0	0
408	1	11.83	female	5	1	no	64	0	0	0	0	0	0	0
409	1	9.74	male	5	1	no	64	1	0	0	1	1	0	0
410	1	8.69	female	5	1	no	64	1	0	1	1	0	0	0
411	1	8.15	male	5	1	no	64	1	0	0	1	0	0	0
412	1	4.38	male	5	1	no	64	0	0	1	1	0	0	1
413	1	1.49	male	5	1	no	64	0	0	1	0	0	1	1
414	1	11.01	male	5	1	no	65	1	0	0	1	0	0	0
415	1	8.84	male	5	1	no	65	0	0	0	1	0	0	0
416	1	7.81	female	5	1	no	65	0	0	1	1	0	0	0
417	1	14.75	female	5	1	no	66	0	0	0	1	0	0	0
418	1	13.85	male	5	1	no	66	1	0	0	1	0	0	1
419	1	7.65	male	5	1	yes	66	1	0	0	1	1	0	0
420	1	7.46	female	5	1	no	66	1	0	0	1	0	0	0
421	1	7.16	male	5	1	no	66	1	0	1	1	0	0	2
422	1	2.66	female	5	1	no	66	1	0	0	1	0	0	1
423	1	1.63	male	5	1	no	66	0	0	0	1	1	0	2
424	1	12.94	male	5	1	no	67	1	0	0	1	1	0	1
425	1	12.12	female	5	1	no	67	1	0	0	1	0	0	0
426	1	11.91	female	5	1	no	67	0	0	0	0	0	0	0
427	1	11.9	male	5	1	no	67	1	0	0	1	0	0	0
428	1	8.3	male	5	1	no	67	0	0	0	1	1	0	0
429	1	5.43	male	5	1	no	67	1	0	0	1	1	1	2
430	1	10.89	female	5	1	no	68	1	0	0	0	0	0	0
431	1	9.52	female	5	1	no	68	1	0	0	0	0	0	0
432	1	4.43	female	5	1	yes	68	0	0	0	1	0	0	2
433	1	1.28	female	5	1	no	68	1	0	1	1	0	0	1
434	1	9.38	female	5	1	no	69	0	0	0	1	1	1	0
435	1	6.37	female	5	1	no	69	0	0	0	1	0	0	0
436	1	4.53	male	5	1	no	69	1	0	0	1	0	0	0
437	1	12.51	male	5	1	no	70	0	0	0	0	1	0	0
438	1	12.31	female	5	1	no	70	0	0	0	1	1	0	0
439	1	11.83	male	5	1	no	70	1	0	0	1	0	0	0
440	1	9.21	male	5	1	no	70	1	0	1	1	0	0	0
441	1	8.1	male	5	1	no	70	0	0	0	0	1	0	1
442	1	3.23	male	5	1	no	70	0	0	0	1	0	0	1
443	1	1.45	male	5	1	no	70	0	0	0	1	1	0	1
444	1	10.18	male	5	1	no	71	1	0	0	1	1	0	2
445	1	8.53	male	5	1	no	71	0	0	0	1	0	0	0
446	1	7.85	male	5	1	no	71	1	0	0	1	1	0	0
447	1	7.04	male	5	1	no	71	1	0	0	1	1	0	0
448	1	6.7	male	5	1	yes	71	0	0	0	1	0	0	0
449	1	0.68	male	5	1	no	71	0	0	0	1	1	1	2
450	1	10.13	female	5	1	no	72	0	0	0	1	0	0	0
451	1	9.25	male	5	1	no	72	0	0	0	0	0	0	1
452	1	7.67	male	5	1	yes	72	0	0	0	1	1	1	2
453	1	7.06	female	5	1	no	72	0	0	0	1	0	1	0
454	1	2.05	male	5	1	yes	72	0	0	0	1	1	0	2
455	1	5.07	male	5	1	no	73	1	0	1	1	0	0	2
456	1	3.21	male	5	1	no	73	0	0	0	0	1	0	2
457	1	2.89	male	5	1	no	73	1	0	1	0	1	0	2
458	1	10.99	male	5	1	no	74	0	0	1	1	0	0	2
459	1	10.71	male	5	1	yes	74	1	0	1	1	1	0	0
460	1	6.95	female	5	1	no	74	1	0	0	1	0	0	0
461	1	2.95	male	5	1	no	74	0	0	0	1	1	0	2
462	1	9.16	male	5	1	no	75	0	0	0	1	0	0	2
463	1	8.62	female	5	1	no	75	0	0	0	1	0	0	0
464	1	6.53	male	5	1	no	75	1	0	0	1	1	1	2
465	1	13.67	male	5	1	no	76	0	0	0	1	1	0	0
466	1	12.05	male	5	1	no	76	0	0	1	1	0	0	0
467	1	8.37	female	5	1	no	76	1	0	1	1	0	0	2
468	1	7.5	male	5	1	no	76	1	0	0	0	1	0	0
469	1	5.85	male	5	1	no	76	0	0	0	1	1	1	2
470	1	5.45	male	5	1	no	76	1	0	0	1	1	0	1
471	1	3.02	male	5	1	no	76	0	0	0	1	0	0	2
472	1	0.41	female	5	1	no	76	0	0	0	0	0	0	2
473	1	9.7	female	5	1	no	77	0	0	0	1	0	0	2
474	1	5.61	female	5	1	no	77	1	0	0	1	0	0	2
475	1	4.81	male	5	1	no	77	0	0	0	0	1	0	2
476	1	1.01	male	5	1	no	77	1	0	0	1	1	0	2
477	1	7.62	male	5	1	no	78	1	0	0	1	0	0	0
478	1	7.47	male	5	1	no	78	0	0	0	1	1	0	0
479	1	5.34	female	5	1	no	78	0	0	0	0	0	0	2
480	1	4.64	female	5	1	no	78	1	0	0	1	0	0	1
481	1	4.03	male	5	1	no	79	1	0	0	1	1	1	2
482	1	10.31	male	5	1	no	80	1	0	1	1	0	0	2
483	1	8.17	male	5	1	no	80	1	0	0	1	0	0	2
484	1	9.17	female	5	1	no	81	0	0	0	1	1	0	2
485	1	4.12	male	5	1	no	81	0	0	0	1	0	0	2
486	1	8.52	male	5	1	no	82	0	0	0	1	0	0	0
487	1	7.19	male	5	1	no	83	0	0	1	1	1	1	2
488	1	10.08	female	5	1	no	84	0	0	0	1	0	0	2
489	1	6.74	female	5	1	no	84	0	0	0	1	0	0	2
490	1	5.87	female	2	0	no	19	0	0	1	0	0	0	0
491	1	0.41	female	4	0	no	22	0	0	0	1	1	0	1
492	1	12.85	female	2	0	no	23	1	0	0	0	1	0	0
493	1	4.47	female	4	0	no	26	1	0	0	0	0	0	0
494	1	4.22	female	4	0	no	26	0	0	0	0	1	0	0
495	1	12.67	female	2	0	yes	27	0	0	0	0	0	0	0
496	1	6.04	male	3	0	no	27	0	0	0	0	0	0	0
497	1	11	male	1	0	no	28	0	0	0	0	1	0	0
498	1	11.76	female	2	0	no	29	0	0	0	1	1	0	0
499	1	7.32	female	3	0	no	30	0	0	0	0	1	0	0
500	1	7.13	female	2	0	no	30	1	0	0	0	0	0	0
501	1	13.61	male	4	0	no	31	0	0	0	0	0	0	0
502	1	8.38	female	4	0	no	31	0	0	0	1	1	0	0
503	1	7.55	male	1	0	no	31	0	0	0	1	1	0	0
504	1	6.18	male	3	0	no	31	0	0	0	0	0	0	0
505	1	0.08	male	1	0	no	31	0	0	1	0	1	1	2
506	1	10.55	male	2	0	no	32	1	0	0	0	0	0	0
507	1	7.88	female	4	0	no	32	0	0	0	0	1	0	2
508	1	7.74	female	4	0	no	32	0	0	0	0	0	0	0
509	1	7.65	female	1	0	no	32	0	0	0	0	1	0	0
510	1	7.06	female	2	0	no	32	0	0	0	1	1	0	2
511	1	5.95	male	2	0	no	32	0	0	0	1	1	0	0
512	1	15.11	male	4	0	no	33	0	0	0	0	0	0	0
513	1	12.73	male	3	0	no	33	0	0	0	0	0	0	0
514	1	12.35	male	3	0	no	33	0	0	0	0	0	0	0
515	1	4.09	female	4	0	no	33	0	0	0	0	1	0	0
516	1	1.86	female	4	0	no	33	0	0	0	0	0	0	1
517	1	14.24	female	4	0	no	34	0	0	0	0	1	0	0
518	1	13.36	male	3	0	no	34	0	0	0	0	0	0	0
519	1	9.38	female	3	0	no	34	0	0	0	0	0	0	0
520	1	5.93	female	4	0	no	34	0	0	0	0	0	0	2
521	1	16.22	male	2	0	no	35	0	0	0	0	1	0	0
522	1	12.49	female	1	0	no	35	1	0	0	0	1	0	0
523	1	11.88	female	4	0	no	35	0	0	0	0	1	0	0
524	1	10.08	female	2	0	yes	36	0	0	0	0	1	0	0
525	1	7.52	male	2	0	no	36	0	0	0	1	1	0	0
526	1	3.85	male	4	0	no	36	0	0	0	0	0	0	0
527	1	8.81	male	4	0	yes	37	0	0	0	0	0	0	0
528	1	7.84	female	4	0	no	37	0	0	0	0	0	0	0
529	1	7.03	male	1	0	no	37	0	0	0	0	0	0	0
530	1	6.03	male	4	0	no	37	0	0	0	1	0	0	2
531	1	14.7	male	2	0	no	38	0	0	0	1	0	0	0
532	1	11.33	male	2	0	no	38	0	0	0	0	0	0	0
533	1	1.76	male	3	0	no	39	0	0	0	0	0	0	0
534	1	8.92	female	1	0	no	40	1	0	0	0	0	0	0
535	1	8.23	female	3	0	no	40	0	0	0	0	1	0	0
536	1	6.61	female	4	0	no	40	0	0	0	1	0	0	0
537	1	5.45	female	3	0	no	40	1	0	0	0	1	0	0
538	1	4.44	male	2	0	no	40	0	0	0	1	1	0	0
539	1	11.58	male	4	0	no	41	1	0	1	0	1	0	0
540	1	10.33	male	1	0	no	41	1	0	0	1	0	0	0
541	1	10.22	female	4	0	no	41	0	0	0	0	0	0	0
542	1	7.17	male	3	0	no	41	0	0	1	1	0	0	2
543	1	6.71	male	3	0	no	41	1	0	0	1	0	0	0
544	1	5.03	male	3	0	no	41	1	0	1	1	1	0	0
545	1	13.12	male	4	0	no	42	0	0	0	0	0	0	0
546	1	11.35	male	4	0	no	42	0	0	0	0	0	0	0
547	1	10.27	male	2	0	yes	42	1	0	0	1	1	0	0
548	1	8.88	male	1	0	no	42	1	0	0	0	1	0	1
549	1	7.38	female	2	0	no	42	0	0	0	0	1	0	0
550	1	4.99	female	3	0	no	42	1	0	0	1	0	0	0
551	1	13.1	male	3	0	no	43	1	0	0	1	1	0	0
552	1	11.58	male	1	0	no	43	0	0	0	0	1	0	0
553	1	8.87	female	4	0	no	43	1	0	0	0	0	0	1
554	1	7.78	male	1	0	no	43	1	0	0	1	1	0	0
555	1	12.96	male	1	0	no	44	1	0	0	1	1	1	0
556	1	11.99	male	3	0	no	44	0	0	0	0	1	0	0
557	1	6.4	female	2	0	no	44	0	0	0	0	0	0	0
558	1	4.01	male	2	0	no	44	1	0	0	1	1	0	0
559	1	8.16	male	1	0	no	45	1	0	0	0	1	0	0
560	1	8.02	female	2	0	no	45	0	0	0	0	0	0	0
561	1	5.76	male	2	0	no	45	0	0	1	0	0	0	0
562	1	10.7	male	4	0	yes	46	0	0	0	0	1	0	0
563	1	10.22	male	3	0	no	46	0	0	0	1	0	0	0
564	1	8.18	female	3	0	no	46	1	0	0	1	1	0	0
565	1	7.42	male	3	0	yes	46	1	0	0	1	1	0	0
566	1	7.38	female	3	0	no	46	0	0	0	1	1	0	0
567	1	6.5	male	2	0	no	46	0	0	0	0	0	0	0
568	1	5.81	female	3	0	no	46	1	0	0	1	1	0	0
569	1	3.23	male	1	0	no	46	1	0	0	1	0	0	2
570	1	13.13	male	3	0	no	47	0	0	0	0	1	0	0
571	1	12.1	male	4	0	no	47	0	0	0	0	0	0	0
572	1	6.67	male	3	0	no	47	1	0	0	1	1	0	0
573	1	3.72	male	2	0	no	47	1	0	0	0	1	0	2
574	1	1.39	male	1	0	yes	47	0	0	0	0	1	0	2
575	1	14.75	male	2	0	no	48	1	0	0	1	1	0	0
576	1	8.68	male	3	0	no	48	1	0	0	1	1	0	0
577	1	6.79	male	1	0	no	48	1	0	0	1	1	0	0
578	1	0.98	female	4	0	no	48	1	0	0	0	0	0	1
579	1	15.75	male	4	0	yes	49	0	0	0	0	0	0	0
580	1	10.15	female	2	0	no	49	1	0	0	0	1	0	0
581	1	9.67	male	1	0	no	49	1	0	0	0	0	0	0
582	1	7.76	male	1	0	no	49	0	0	0	1	1	0	1
583	1	7.75	female	1	0	no	49	0	0	0	0	1	0	0
584	1	0.16	female	4	0	no	49	1	0	0	1	0	0	2
585	1	13.12	male	3	0	no	50	1	0	0	1	1	0	2
586	1	12.84	male	3	0	no	50	0	0	0	1	0	0	0
587	1	12.03	male	4	0	no	50	1	0	1	0	0	0	0
588	1	11.95	male	3	0	no	50	0	0	1	0	0	0	0
589	1	11.44	female	1	0	no	50	0	0	0	0	0	0	0
590	1	10.87	male	3	0	no	50	1	0	0	1	0	0	0
591	1	10.49	female	3	0	no	50	0	0	0	1	1	0	0
592	1	9.58	female	4	0	no	50	0	0	0	1	1	0	0
593	1	9.37	male	3	0	yes	50	1	0	0	1	0	0	0
594	1	8.93	male	3	0	no	50	0	0	0	0	1	0	0
595	1	0.51	male	3	0	no	50	1	0	1	1	1	0	1
596	1	0.09	male	1	0	no	50	0	0	0	1	0	0	1
597	1	13.98	female	3	0	no	51	0	0	0	0	0	0	0
598	1	10.94	female	2	0	no	51	0	0	0	0	0	0	0
599	1	9.97	male	3	0	no	51	0	0	0	0	1	0	0
600	1	9.64	male	1	0	no	51	0	0	0	0	1	0	0
601	1	9.42	male	3	0	yes	51	1	0	0	1	1	0	0
602	1	7.55	male	3	0	no	51	0	0	0	1	1	0	0
603	1	6.45	male	2	0	no	51	0	0	0	0	1	0	0
604	1	2.19	female	1	0	no	51	0	0	0	0	1	0	1
605	1	1.09	female	4	0	no	51	0	0	0	0	0	0	1
606	1	14.09	female	3	0	yes	52	0	0	0	1	0	0	0
607	1	12.84	male	3	0	no	52	0	0	0	1	0	0	0
608	1	12.42	female	2	0	no	52	0	0	0	0	1	0	0
609	1	11.24	male	3	0	no	52	1	0	1	1	0	0	0
610	1	10.8	female	3	0	yes	52	1	0	0	1	1	0	0
611	1	10.53	male	3	0	no	52	1	0	0	1	1	0	0
612	1	10.17	male	1	0	no	52	0	0	1	1	0	0	0
613	1	9.53	male	1	0	no	52	0	0	0	1	1	0	0
614	1	7.93	female	2	0	yes	52	1	0	0	0	0	0	0
615	1	7.93	male	3	0	no	52	0	0	1	1	0	0	0
616	1	3.67	male	2	0	no	52	0	0	0	0	1	0	2
617	1	3.23	male	2	0	no	52	0	0	0	0	1	1	0
618	1	3.06	male	3	0	no	52	0	0	0	0	1	0	1
619	1	13.64	male	1	0	yes	53	0	0	0	1	1	0	0
620	1	11.67	male	4	0	no	53	1	0	0	1	0	0	0
621	1	11.1	male	3	0	no	53	0	0	1	1	1	0	2
622	1	9.65	male	1	0	no	53	1	0	0	1	1	0	0
623	1	7.5	female	3	0	no	53	0	0	0	1	1	0	0
624	1	6.48	female	3	0	no	53	1	0	0	1	0	0	0
625	1	3.54	female	3	0	no	53	1	0	0	1	0	0	0
626	1	2.06	male	2	0	no	53	0	0	0	1	0	0	1
627	1	16.75	female	4	0	no	54	0	0	0	0	0	0	0
628	1	14.88	male	1	0	no	54	0	0	0	1	1	0	0
629	1	12.21	female	3	0	no	54	0	0	1	0	0	0	0
630	1	12.06	male	1	0	no	54	0	0	0	1	0	0	0
631	1	9.02	female	3	0	no	54	1	0	0	1	1	0	0
632	1	8.95	male	3	0	yes	54	0	0	1	0	1	0	0
633	1	8.91	male	3	0	no	54	0	0	1	1	1	0	2
634	1	8.23	male	4	0	no	54	1	0	0	0	0	0	0
635	1	8.2	male	2	0	no	54	1	0	0	1	1	0	0
636	1	7.92	female	3	0	no	54	0	0	1	1	0	0	0
637	1	7.8	male	2	0	no	54	0	0	0	0	1	0	0
638	1	7.4	male	3	0	yes	54	1	0	0	1	0	0	0
639	1	5.13	male	3	0	no	54	0	0	0	1	0	0	1
640	1	5.05	female	2	0	no	54	0	0	0	0	0	0	0
641	1	2.85	male	3	0	no	54	1	0	0	0	1	0	0
642	1	1.28	male	1	0	no	54	1	0	0	1	1	0	2
643	1	16.84	female	4	0	no	55	1	0	0	1	1	0	0
644	1	15.72	female	1	0	no	55	0	0	1	1	1	0	0
645	1	14.2	male	3	0	no	55	1	0	0	1	0	0	0
646	1	11.64	male	1	0	no	55	0	0	0	0	0	0	0
647	1	11.56	female	2	0	no	55	0	0	0	0	0	0	0
648	1	10.25	male	3	0	no	55	1	0	1	1	1	0	0
649	1	9.1	male	2	0	no	55	0	0	0	1	0	0	1
650	1	7.66	female	3	0	yes	55	1	0	0	1	0	0	0
651	1	6.46	female	1	0	no	55	1	0	0	0	1	0	2
652	1	6.33	male	3	0	no	55	1	0	1	1	0	0	0
653	1	4.72	male	2	0	no	55	1	0	0	0	0	0	1
654	1	0.12	male	4	0	no	55	0	0	0	0	0	0	2
655	1	14.67	male	3	0	no	56	0	0	0	1	1	0	0
656	1	13.1	male	2	0	no	56	0	0	0	1	0	0	0
657	1	12.14	male	1	0	no	56	0	0	0	0	0	0	0
658	1	11.92	male	3	0	no	56	1	0	0	0	0	0	0
659	1	10.61	male	2	0	no	56	1	0	0	0	1	1	0
660	1	8.73	male	2	0	no	56	0	0	0	1	1	0	0
661	1	8.71	male	3	0	yes	56	0	0	0	1	1	0	0
662	1	8.67	male	2	0	no	56	1	0	1	1	0	0	2
663	1	7.48	female	1	0	no	56	1	0	0	1	1	0	0
664	1	5.34	male	3	0	no	56	0	0	0	1	0	0	0
665	1	4.88	female	4	0	no	56	0	0	1	1	0	0	1
666	1	11.92	male	2	0	no	57	0	0	0	1	0	0	0
667	1	9.76	male	3	0	no	57	1	0	0	1	1	0	0
668	1	9.13	male	1	0	no	57	0	0	1	0	0	0	0
669	1	8.41	female	3	0	no	57	1	0	1	1	0	0	0
670	1	6.29	male	2	0	no	57	1	0	0	1	1	0	0
671	1	5.63	female	3	0	no	57	0	0	0	1	0	0	2
672	1	4.54	male	3	0	no	57	0	0	0	0	1	0	2
673	1	4.07	male	3	0	no	57	0	0	1	1	1	0	0
674	1	3.06	female	4	0	no	57	0	0	1	1	0	0	0
675	1	17.67	female	4	0	no	58	1	0	0	0	0	0	0
676	1	12.66	male	4	0	no	58	0	0	0	1	1	0	2
677	1	10.26	male	3	0	no	58	1	0	0	1	0	0	0
678	1	8.35	female	3	0	no	58	0	0	1	1	0	0	0
679	1	7.76	female	4	0	no	58	0	0	0	0	0	0	0
680	1	7.7	female	3	0	no	58	1	0	1	1	0	0	1
681	1	7.13	male	2	0	no	58	1	0	1	1	0	0	2
682	1	6.55	male	2	0	no	58	0	0	0	0	0	0	0
683	1	6.15	female	2	0	no	58	1	0	0	0	1	0	0
684	1	5.31	male	1	0	no	58	1	0	0	0	1	0	2
685	1	4.07	male	3	0	no	58	0	0	0	1	1	0	2
686	1	3.92	male	3	0	no	58	1	0	1	1	1	1	1
687	1	3.59	female	2	0	no	58	0	0	0	0	0	0	1
688	1	1.75	female	4	0	no	58	1	0	1	1	1	0	2
689	1	12.98	female	3	0	no	59	1	0	0	1	1	0	0
690	1	11.82	male	2	0	no	59	0	0	0	0	0	0	0
691	1	11.08	male	3	0	no	59	1	0	0	1	1	0	2
692	1	9.89	male	3	0	no	59	1	0	0	1	0	0	0
693	1	8.58	male	3	0	yes	59	1	0	0	1	1	0	0
694	1	8.5	male	3	0	no	59	1	0	0	0	0	0	0
695	1	8.21	female	2	0	no	59	0	0	0	1	0	0	0
696	1	7.79	male	1	0	no	59	1	0	0	1	1	0	0
697	1	7.36	male	3	0	no	59	1	0	0	1	0	0	0
698	1	5.43	male	3	0	no	59	1	0	0	1	1	0	1
699	1	3.33	male	3	0	no	59	0	0	0	1	1	0	2
700	1	2.53	male	2	0	no	59	1	0	0	0	1	0	1
701	1	0.53	male	3	0	no	59	0	0	0	1	0	0	1
702	1	14.02	female	4	0	no	60	1	0	0	0	0	0	0
703	1	13.89	female	2	0	no	60	1	0	0	0	0	0	0
704	1	13.51	male	2	0	yes	60	0	0	1	1	0	0	0
705	1	13.32	female	1	0	no	60	0	0	0	1	1	0	0
706	1	10.95	male	1	0	no	60	0	0	0	1	0	0	0
707	1	10.67	male	3	0	no	60	1	0	0	0	1	0	1
708	1	10.53	male	3	0	no	60	1	0	0	1	1	0	0
709	1	9.87	female	3	0	yes	60	1	0	0	1	0	0	0
710	1	8.6	female	3	0	no	60	1	0	0	0	1	0	0
711	1	7.93	male	3	0	no	60	1	0	1	0	1	0	0
712	1	7.38	female	2	0	no	60	0	0	1	0	1	0	0
713	1	7.27	male	6	0	no	60	1	0	0	1	0	0	0
714	1	6.69	female	4	0	no	60	1	0	0	1	0	0	0
715	1	6.25	male	2	0	no	60	0	0	0	1	1	0	1
716	1	6.15	female	6	0	no	60	0	0	0	0	1	0	2
717	1	5.25	male	3	0	no	60	1	0	1	0	1	0	1
718	1	1.16	female	4	0	no	60	0	0	0	1	1	0	2
719	1	0.99	male	2	0	no	60	1	0	0	1	1	1	2
720	1	0.09	male	1	0	no	60	0	0	0	1	0	0	2
721	1	11.02	male	3	0	no	61	0	0	1	1	1	0	0
722	1	10.53	male	2	0	no	61	0	0	1	1	1	0	2
723	1	9.86	female	1	0	no	61	0	0	0	1	0	0	0
724	1	9.44	female	1	0	no	61	1	0	0	1	0	0	0
725	1	8.53	male	4	0	no	61	1	0	0	1	1	0	0
726	1	8.39	female	2	0	yes	61	0	0	0	1	0	0	0
727	1	7.99	male	2	0	no	61	1	0	0	1	1	1	0
728	1	7.87	male	3	0	no	61	0	0	0	0	0	0	1
729	1	5.6	male	1	0	no	61	0	0	0	1	1	0	0
730	1	4.67	male	3	0	no	61	0	0	0	1	0	0	0
731	1	2.68	male	2	0	no	61	0	0	0	0	1	0	1
732	1	9.56	female	1	0	no	62	1	0	0	1	0	0	0
733	1	9.42	male	1	0	no	62	1	0	0	1	1	0	0
734	1	9.13	male	1	0	no	62	0	0	0	1	0	0	0
735	1	8.93	male	3	0	no	62	0	0	0	1	1	0	0
736	1	7.59	male	3	0	no	62	1	0	0	1	0	0	0
737	1	7.39	female	3	0	no	62	0	0	0	1	1	0	1
738	1	3.99	male	3	0	no	62	1	0	1	1	1	1	2
739	1	0.07	female	3	0	no	62	0	0	0	1	0	0	1
740	1	12.97	female	1	0	yes	63	1	0	1	1	0	0	0
741	1	12.38	male	3	0	no	63	0	0	1	0	1	0	0
742	1	12.27	male	2	0	no	63	0	0	0	0	1	0	0
743	1	11.07	male	3	0	no	63	0	0	0	0	1	0	0
744	1	7.9	female	3	0	no	63	0	0	0	1	0	0	0
745	1	7.66	female	1	0	no	63	0	0	0	0	0	0	0
746	1	7.57	male	1	0	no	63	1	0	1	1	0	0	0
747	1	7.54	male	3	0	no	63	1	0	0	0	0	0	0
748	1	7.52	female	1	0	yes	63	1	0	0	1	0	0	0
749	1	6.49	female	2	0	no	63	0	0	0	1	0	0	0
750	1	5.78	female	1	0	no	63	1	0	0	1	1	0	1
751	1	4.53	male	3	0	no	63	1	0	0	1	0	0	2
752	1	2.97	female	4	0	yes	63	0	0	0	1	1	0	0
753	1	1.99	male	3	0	yes	63	1	0	1	1	1	0	1
754	1	11.75	male	4	0	yes	64	0	0	0	1	0	0	2
755	1	10.78	female	1	0	no	64	1	0	0	1	0	0	0
756	1	10.69	female	2	0	no	64	0	0	0	0	1	0	0
757	1	9	male	1	0	no	64	1	0	0	1	0	0	2
758	1	8.11	male	2	0	no	64	1	0	0	1	1	0	0
759	1	8.08	male	3	0	no	64	0	0	0	1	0	0	0
760	1	8.06	male	1	0	no	64	1	0	1	1	1	0	2
761	1	7.57	male	3	0	no	64	0	0	0	1	0	0	0
762	1	7.45	female	3	0	yes	64	1	0	0	0	0	0	2
763	1	7.41	female	1	0	no	64	1	0	0	1	0	0	0
764	1	7.1	male	2	0	no	64	1	0	1	1	1	1	2
765	1	2.65	male	3	0	no	64	0	0	0	1	1	0	2
766	1	2.29	male	3	0	no	64	1	0	0	1	1	0	2
767	1	1.04	male	3	0	no	64	0	0	1	1	1	0	2
768	1	0.03	male	2	0	no	64	1	0	0	1	1	0	2
769	1	11.98	male	2	0	no	65	1	0	0	1	1	0	0
770	1	11.02	female	3	0	no	65	1	0	0	1	0	0	0
771	1	9.95	male	4	0	no	65	1	0	0	0	1	0	0
772	1	7.33	female	3	0	no	65	1	0	0	0	1	0	0
773	1	6.92	male	3	0	no	65	0	0	1	1	0	0	2
774	1	6.81	female	3	0	no	65	1	0	0	1	0	0	0
775	1	5.09	male	1	0	no	65	1	0	1	0	1	1	2
776	1	2.55	male	2	0	yes	65	1	0	0	1	0	1	0
777	1	0.3	female	4	0	no	65	0	0	0	1	0	0	2
778	1	12.97	male	2	0	no	66	1	0	0	1	0	0	0
779	1	11.57	male	1	0	no	66	1	0	1	0	1	0	0
780	1	10.41	male	3	0	no	66	0	0	0	1	1	0	2
781	1	9.4	female	3	0	no	66	1	0	0	1	0	0	0
782	1	8.67	male	3	0	no	66	1	0	0	1	1	0	0
783	1	8.01	male	3	0	no	66	1	0	1	1	1	0	2
784	1	7.81	male	3	0	no	66	0	0	1	1	1	0	0
785	1	7.37	male	3	0	no	66	0	0	0	0	1	0	0
786	1	6.69	male	3	0	no	66	0	0	0	0	1	0	0
787	1	3.95	female	3	0	no	66	0	0	0	1	1	0	0
788	1	0.92	male	6	0	no	66	1	0	0	1	1	1	1
789	1	0.91	male	3	0	no	66	1	0	0	1	0	0	1
790	1	13.27	male	2	0	no	67	0	0	0	1	0	0	0
791	1	9.48	male	3	0	no	67	0	0	1	0	0	0	0
792	1	9.27	male	3	0	no	67	0	0	0	0	1	0	0
793	1	8.79	male	3	0	no	67	0	0	0	1	0	0	2
794	1	8.73	male	2	0	no	67	1	0	0	1	1	0	1
795	1	7.84	male	1	0	yes	67	1	0	1	1	1	1	1
796	1	7.32	male	2	0	no	67	0	0	1	1	0	1	0
797	1	2.53	male	3	0	yes	67	0	0	1	1	0	0	1
798	1	0.44	male	1	0	no	67	1	0	0	1	0	0	1
799	1	13.42	male	1	0	no	68	0	0	0	1	1	0	2
800	1	12.88	male	1	0	yes	68	0	0	0	1	1	1	0
801	1	9.68	male	3	0	yes	68	1	0	0	1	1	0	0
802	1	9.28	male	1	0	no	68	1	0	0	1	0	0	0
803	1	8.81	female	2	0	no	68	0	0	0	1	0	0	0
804	1	8.23	male	3	0	no	68	1	0	1	1	1	0	0
805	1	6.78	male	4	0	no	68	0	0	0	1	1	1	0
806	1	1.09	male	4	0	no	68	0	0	1	0	1	1	2
807	1	1.09	male	6	0	no	68	1	0	0	0	1	0	2
808	1	12.1	male	3	0	no	69	0	0	1	1	0	0	2
809	1	11.81	female	3	0	no	69	0	0	1	1	0	0	0
810	1	10.34	female	3	0	no	69	1	0	0	1	0	0	0
811	1	10.33	male	2	0	no	69	1	0	0	1	1	0	1
812	1	9.58	male	2	0	no	69	0	0	1	1	0	0	0
813	1	9.19	female	1	0	no	69	1	0	0	1	0	1	1
814	1	7.05	male	1	0	no	69	0	0	0	1	1	1	0
815	1	6.53	male	2	0	yes	69	1	0	0	0	0	0	0
816	1	6.08	male	1	0	no	69	1	0	1	1	1	0	2
817	1	3.3	male	3	0	no	69	0	0	1	1	1	0	2
818	1	2.55	male	2	0	yes	69	0	0	0	1	0	0	0
819	1	2.15	male	3	0	no	69	0	0	1	1	1	0	0
820	1	12.38	male	2	0	no	70	1	0	0	0	0	0	2
821	1	11.65	female	1	0	no	70	0	0	0	1	0	0	0
822	1	10.18	male	1	0	no	70	1	0	0	0	1	0	2
823	1	9.98	male	2	0	no	70	1	0	0	1	0	1	1
824	1	9.03	male	3	0	no	70	1	0	1	0	1	0	0
825	1	7.33	male	1	0	no	70	0	0	0	1	1	0	0
826	1	7.29	male	3	0	no	70	0	0	0	0	0	0	0
827	1	6.51	female	3	0	no	70	1	0	0	1	0	0	2
828	1	4.83	male	1	0	no	70	0	0	0	1	1	1	2
829	1	4.81	male	3	0	no	70	1	0	1	1	1	0	0
830	1	3.93	male	3	0	no	70	0	0	1	1	0	0	2
831	1	9.82	female	3	0	no	71	0	0	1	1	0	0	2
832	1	9.64	female	3	0	no	71	0	0	1	1	0	0	0
833	1	8.32	female	2	0	no	71	1	0	0	1	1	0	0
834	1	5.85	male	3	0	no	71	0	0	0	1	0	0	2
835	1	3.97	male	2	0	no	71	1	0	0	1	1	0	2
836	1	2.97	male	1	0	no	71	1	0	1	1	1	0	2
837	1	0.44	female	1	0	no	71	1	0	1	0	1	0	2
838	1	13.61	male	3	0	no	72	0	0	1	1	1	1	0
839	1	9.35	female	3	0	no	72	0	0	0	0	1	0	0
840	1	9.25	male	4	0	no	72	0	0	0	0	0	0	2
841	1	8.96	male	1	0	yes	72	0	0	1	1	1	0	0
842	1	8.17	male	1	0	no	72	1	0	1	1	1	1	0
843	1	5.61	female	2	0	no	72	1	0	0	1	0	0	1
844	1	5.41	male	3	0	no	72	1	0	0	1	1	0	1
845	1	4.04	male	3	0	no	72	1	0	0	1	0	0	2
846	1	3.19	female	3	0	no	72	0	0	1	1	0	0	2
847	1	1.27	male	2	0	no	72	0	0	1	1	0	0	2
848	1	12.22	male	3	0	no	73	0	0	1	1	0	0	0
849	1	10.68	male	1	0	no	73	1	0	0	0	0	0	0
850	1	7.62	female	3	0	no	73	0	0	0	0	0	0	1
851	1	7.19	male	3	0	no	73	1	0	1	1	0	0	0
852	1	7	female	3	0	no	73	1	0	0	1	0	0	0
853	1	6.77	male	3	0	no	73	1	0	0	1	0	0	0
854	1	5.33	male	1	0	no	73	1	0	0	1	0	0	2
855	1	4.41	male	3	0	no	73	0	0	0	1	1	0	2
856	1	3.14	female	1	0	no	73	1	0	0	1	0	0	0
857	1	1.48	male	1	0	no	73	0	0	0	1	0	0	2
858	1	0.19	male	3	0	no	73	1	0	1	1	0	0	2
859	1	0.11	male	3	0	no	73	0	0	1	1	1	0	1
860	1	11.17	female	3	0	no	74	0	0	0	0	1	0	0
861	1	8.95	male	1	0	no	74	0	0	1	1	0	0	2
862	1	8.77	male	3	0	no	74	0	0	0	0	1	0	2
863	1	8.23	male	3	0	no	74	1	0	0	1	0	0	0
864	1	8.14	female	2	0	no	74	0	0	0	0	0	0	2
865	1	7.35	male	3	0	no	74	1	0	0	1	1	0	2
866	1	7.34	male	2	0	yes	74	0	0	1	1	0	0	0
867	1	7.03	female	3	0	no	74	1	0	0	1	0	0	0
868	1	5.12	male	2	0	no	74	1	0	0	0	1	1	2
869	1	3.5	male	3	0	no	74	0	0	0	1	0	0	2
870	1	2.48	male	3	0	no	74	0	0	1	0	0	0	2
871	1	1.71	male	3	0	no	74	1	0	0	1	0	0	2
872	1	0.47	male	1	0	no	74	1	0	0	1	0	0	2
873	1	8.53	male	3	0	no	75	0	0	1	1	0	0	2
874	1	7.42	male	3	0	no	75	0	0	0	1	1	0	0
875	1	7.32	male	3	0	no	75	0	0	0	1	0	0	1
876	1	6.29	male	1	0	no	75	0	0	0	1	1	0	2
877	1	5.67	male	2	0	no	75	0	0	1	1	0	1	2
878	1	13.24	male	3	0	no	76	0	0	0	1	1	0	0
879	1	12.27	female	2	0	no	76	0	0	0	0	0	0	0
880	1	11.04	female	3	0	no	76	0	0	0	1	1	0	2
881	1	10.71	female	3	0	no	76	0	0	0	1	0	0	0
882	1	9.13	female	1	0	no	76	0	0	1	1	0	0	0
883	1	6.42	female	1	0	no	76	1	0	0	1	0	0	0
884	1	6.26	male	1	0	no	76	1	0	0	1	1	0	2
885	1	6.18	female	3	0	no	76	0	0	1	1	0	0	2
886	1	5.37	male	2	0	no	76	1	0	0	1	0	1	2
887	1	5.1	male	2	0	yes	76	0	0	1	1	0	0	2
888	1	4.76	male	1	0	no	76	0	0	1	1	0	0	2
889	1	3.54	male	1	0	no	76	0	0	0	1	0	0	2
890	1	3.36	male	2	0	no	76	0	0	0	1	0	0	2
891	1	0.79	male	1	0	no	76	1	0	1	1	1	0	2
892	1	12.45	male	4	0	no	77	1	0	0	1	0	0	0
893	1	7.31	female	2	0	no	77	0	0	0	1	0	0	0
894	1	4.77	male	3	0	no	77	0	0	0	1	1	0	1
895	1	3.45	female	1	0	no	77	1	0	1	1	0	0	2
896	1	0.87	female	1	0	no	77	0	0	1	1	0	0	2
897	1	13.61	male	3	0	no	78	1	0	0	0	1	0	0
898	1	11.19	male	2	0	no	78	0	0	0	1	0	0	2
899	1	9.66	male	3	0	no	78	1	0	0	0	1	0	2
900	1	8.03	male	3	0	no	78	1	0	0	1	1	0	2
901	1	6.23	female	2	0	no	78	1	0	0	1	0	0	2
902	1	4.63	male	3	0	no	78	0	0	0	1	0	0	2
903	1	4.17	male	1	0	no	78	0	0	1	1	0	0	2
904	1	4.06	female	1	0	no	78	0	0	1	1	1	1	1
905	1	3.35	male	2	0	no	78	0	0	0	1	0	0	2
906	1	0.85	male	4	0	no	78	0	0	1	1	0	0	2
907	1	12.48	female	4	0	no	79	0	0	1	1	1	0	0
908	1	1.58	female	4	0	no	79	0	0	0	1	0	0	2
909	1	0.28	male	3	0	no	79	0	0	0	1	0	0	2
910	1	11.14	female	3	0	yes	80	1	0	1	1	0	1	2
911	1	9.9	male	2	0	no	80	0	0	0	1	1	0	2
912	1	8.3	male	1	0	no	80	0	0	0	1	0	0	0
913	1	8.17	male	1	0	no	80	0	0	0	1	1	0	2
914	1	0.49	female	2	0	no	80	0	0	0	1	0	1	2
915	1	8.6	female	2	0	no	81	1	0	1	1	0	0	2
916	1	7.14	female	3	0	no	81	1	0	0	1	0	0	0
917	1	4.76	male	3	0	no	81	0	0	0	0	0	0	1
918	1	0.15	male	3	0	no	81	0	0	0	1	0	0	2
919	1	10.99	male	3	0	no	82	1	0	0	1	1	0	0
920	1	10.34	female	3	0	no	83	0	0	0	1	0	0	0
921	1	7.18	female	2	0	no	83	1	0	0	1	0	0	0
922	1	6.1	male	1	0	no	84	0	0	1	0	0	0	2
923	1	4.9	male	2	0	no	84	0	0	0	1	0	0	2
924	1	4.47	female	4	0	no	84	0	0	0	0	0	0	2
925	1	2.12	male	1	0	no	84	1	0	0	1	0	0	1
926	1	4.18	female	2	0	no	85	1	0	0	1	0	0	2
927	1	5.65	female	2	0	no	86	0	0	0	1	0	0	2
928	1	0.13	male	1	0	yes	91	0	0	1	1	0	1	2
929	8	not determined	male	2	0	no	63	0	1	0	1	1	0	0
930	8	not determined	female	5	1	no	20	0	0	0	0	1	0	not determined
931	8	not determined	female	5	1	no	31	1	0	0	0	1	0	0
932	8	not determined	male	5	1	no	35	0	0	0	0	1	0	not determined
933	8	not determined	male	5	1	no	41	1	0	0	0	1	0	0
934	8	not determined	female	5	1	no	44	1	0	0	1	1	0	0
935	8	not determined	male	5	1	no	48	0	0	0	1	1	0	0
936	8	not determined	female	5	1	no	49	0	0	0	0	1	0	0
937	8	not determined	male	5	1	no	59	0	0	1	1	0	0	0
938	8	not determined	female	5	1	no	68	1	0	0	1	0	0	0
939	8	not determined	female	5	1	no	70	0	0	0	0	0	0	0
940	8	not determined	female	5	1	no	74	0	0	1	1	0	0	not determined
941	8	not determined	female	3	0	no	23	0	0	0	0	1	0	0
942	8	not determined	female	4	0	no	44	1	0	0	1	1	0	0
943	8	not determined	male	3	0	no	44	1	0	0	1	1	0	0
944	8	not determined	female	4	0	no	45	0	0	0	0	1	0	0
945	8	not determined	male	1	0	no	46	0	0	0	0	1	1	0
946	8	not determined	female	1	0	no	50	1	0	1	1	1	0	0
947	8	not determined	female	2	0	no	68	0	0	0	0	0	0	0
948	8	not determined	male	3	0	no	70	0	0	0	1	0	0	0
949	9	not determined	female	2	0	no	31	0	1	0	0	0	0	0
950	9	not determined	female	2	0	no	54	1	1	0	1	1	0	0
951	9	not determined	female	2	0	no	70	0	1	0	1	0	0	not determined
952	9	not determined	female	5	1	no	18	0	0	0	0	1	0	not determined
953	9	not determined	male	5	1	no	34	0	0	0	0	0	0	0
954	9	not determined	male	5	1	no	36	1	0	0	0	1	0	not determined
955	9	not determined	male	5	1	no	49	0	0	0	0	1	0	0
956	9	not determined	male	5	1	no	57	0	0	0	1	0	0	0
957	9	not determined	female	5	1	no	71	1	0	0	0	1	0	0
958	9	not determined	male	1	0	no	41	1	0	0	0	1	0	not determined
959	9	not determined	female	3	0	no	46	0	0	0	0	0	0	0
960	9	not determined	male	1	0	no	51	1	0	0	1	1	0	not determined
961	9	not determined	male	3	0	no	55	1	0	1	0	1	1	not determined
962	9	not determined	female	3	0	no	56	1	0	0	1	0	0	not determined
963	9	not determined	male	3	0	no	59	1	0	0	1	0	1	not determined
964	9	not determined	male	1	0	no	64	0	0	1	1	0	0	not determined
965	9	not determined	female	2	0	no	67	1	0	0	1	1	0	not determined
966	9	not determined	female	3	0	no	70	0	0	0	1	1	0	0
