# Supplementary material for: Activated Protein C Resistance Does Not Increase Risk for Recurrent Stroke or Death in Stroke Patients
Source: PLoS One. 2016 Aug 10;11(8):e0160382. doi: 10.1371/journal.pone.0160382 (PMC4980060; doi:10.1371/journal.pone.0160382)
Supplement: S2 File — (TXT) [file pone.0160382.s002.txt]

number: sequential number (not correlated to time point of inclusion)
status: 0 = lost to follow-up; 1 = included; 8 = refused participation; 9 = moved to unknown address;
FU time: time until endpoint (specified in MultRisk) was reached in years
sex: male or female
TOAST: 1 = large-artery atherosclerosis; 2 = cardioembolism; 3 = small-artery occlusion (lacune); 4 = other determined etiology; 5 = cryptogenic; 6 = conflicting mechanisms;
TOAST crypt: 0 = TOAST 1, 2, 3, 4, or 6; 1 = TOAST 5
APC resistance: presence (yes) or absence (no);
age: age in years;
dyslipoproteinemia: 0 = no; 1 = yes;
atrial fibrillation: 0 = no; 1 = yes;
diabetes: 0 = no; 1 = yes;
hypertension: 0 = no; 1 = yes;
smoking: 0 = non-smoker; 1 = smoker or former smoker;
history of myocardial infarction: 0 = no; 1 = yes;
MultRisk: 0 = no event; 1 = first event recurrent stroke; 2 = first event death;
